# Supplementary material for: Crystal structure and Hirshfeld surface analysis of 4-bromo­anilinium nitrate
Source: Acta Crystallogr E Crystallogr Commun. 2020 May 29;76(Pt 6):973–6. doi: 10.1107/S2056989020006945 (PMC7273990; doi:10.1107/S2056989020006945)
Supplement: Supplementary file 1 [file e-76-00973-sup1.cif]

##############################################################################
#                                                                            #
# This CIF contains the data in a paper accepted for publication in          #
# Acta Crystallographica Section E. It conforms to the requirements of       #
# Notes for Authors for Acta Crystallographica Section E, and has been       #
# peer reviewed under the auspices of the IUCr Commission on Journals.       #
#                                                                            #
# Full details of the Crystallographic Information File format               #
# are given in the paper "The Crystallographic Information File (CIF):       #
# a New Standard Archive File for Crystallography" by S. R. Hall, F. H.      #
# Allen and I. D. Brown [Acta Cryst. (1991), A47, 655-685].                  #
#                                                                            #
# The current version of the core CIF dictionary is obtainable from          #
# ftp://ftp.iucr.org/pub/cif_core.dic.                                       #
#                                                                            #
# Software is freely available for graphical display of the structure(s)     #
# in this CIF. For information consult the CIF software page                 #
# http://www.iucr.org/resources/cif/software.                                #
#                                                                            #
# This file may be used for bona fide research purposes within the           #
# scientific community so long as proper attribution is given to the journal # 
# article from which it was obtained.                                        #
#                                                                            #
##############################################################################
data_global
_audit_creation_method     'WinGX routine CIF_UPDATE'
_audit_conform_dict_name     cif_core.dic
_audit_conform_dict_version     2.4.3
_journal_data_validation_number     ?
_journal_date_recd_electronic     2020-02-19
_journal_date_accepted     2020-05-22
_journal_name_full     'Acta Crystallographica, Section E'
_journal_year     2020
_journal_volume     76
_journal_issue      6
_journal_page_first     973
_journal_page_last     976
_journal_paper_category     GO
_journal_paper_doi     10.1107/S2056989020006945
_journal_coeditor_code     MW2155
_publ_contact_author_name     'Menberu, Mengesha, Woldemariam'
_publ_contact_author_address
;
Department of Physics, Jimma University,
Ethiopia
;
_publ_contact_author_email     menberu.mengesha@ju.edu.et
_publ_contact_author_fax     ' '
_publ_contact_author_phone     ' '
_publ_section_title
;
Crystal structure and Hirshfeld surface analysis of 4-bromoanilinium nitrate
;
loop_
    _publ_author_name
    _publ_author_footnote
    _publ_author_address
    'Anbarasan, Radhakrishnan' .
;
Materials Science Laboratory, Department of Physics, Periyar University, Salem,
India
;
    'Eniya, Palaniyasan' .
;
Materials Science Laboratory, Department of Physics, Periyar University, Salem,
India
;
    'Kalyana Sundar, Jeyaperumal' .
;
Materials Science Laboratory, Department of Physics, Periyar University, Salem,
India
;
    'Mengesha Woldemariam, Menberu' .
;
Department of Physics, Jimma University,
Jimma,
Ethiopia
;
_publ_section_synopsis
;
In the crystal, \p-\p stacking interactions and strong N---H...O and C---H...O
hydrogen bonds link the cations and anions into layers parallel to the
<i>bc</i> plane. The O...H/H...O interactions between the cation and anion are
the major factor determining the crystal packing.
;
data_I
_audit_creation_method     'WinGX routine CIF_UPDATE'
_chemical_name_systematic     '<i>p</i>-Bromoanilinium nitrate'
_chemical_name_common     '4-Bromoanilinium nitrate'
_chemical_formula_moiety     'C6 H7 Br N +, N O3 -'
_chemical_formula_sum     'C6 H7 Br1 N2 O3'
_chemical_formula_iupac     'C6 H7 Br N +, N O3 -'
_chemical_formula_weight     235.0369
_symmetry_cell_setting     monoclinic
_symmetry_space_group_name_H-M     'P 21/c'
_symmetry_space_group_name_Hall     '-P 2ybc'
loop_
    _symmetry_equiv_pos_as_xyz
    'x,y,z'
    '-x,y+1/2,-z+1/2'
    '-x,-y,-z'
    'x,-y+1/2,z+1/2'
_cell_length_a     9.7123(8)
_cell_length_b     23.4964(19)
_cell_length_c     7.6264(6)
_cell_angle_alpha     90
_cell_angle_beta     97.052(4)
_cell_angle_gamma     90
_cell_volume     1727.2(2)
_cell_formula_units_Z     8
_cell_measurement_reflns_used     4609
_cell_measurement_theta_min     2.6
_cell_measurement_theta_max     29.11
_cell_measurement_temperature     293(2)
_exptl_crystal_description     needle
_exptl_crystal_colour     colorless
_exptl_crystal_size_max     0.42
_exptl_crystal_size_mid     0.18
_exptl_crystal_size_min     0.12
_exptl_crystal_density_diffrn     1.808
_exptl_crystal_F_000     928
_exptl_absorpt_coefficient_mu     4.73
_exptl_absorpt_correction_type     multi-scan
_exptl_absorpt_process_details
;
(SADABS; Sheldrick, 1996)
;
_exptl_absorpt_correction_T_min     0.374
_exptl_absorpt_correction_T_max     0.567
_diffrn_ambient_temperature     293(2)
_diffrn_source     'fine-focus sealed tube'
_diffrn_radiation_type     MoK\a
_diffrn_radiation_wavelength     0.71073
_diffrn_measurement_device_type     'Bruker SMART APEXII  CCD'
_diffrn_measurement_method     '\w and \f scan'
_diffrn_reflns_number     16821
_diffrn_reflns_av_R_equivalents     0.0584
_diffrn_reflns_theta_min     2.113
_diffrn_reflns_theta_max     29.108
_diffrn_reflns_theta_full     25.242
_diffrn_measured_fraction_theta_max     0.992
_diffrn_measured_fraction_theta_full     0.999
_diffrn_reflns_limit_h_min     -13
_diffrn_reflns_limit_h_max     11
_diffrn_reflns_limit_k_min     -29
_diffrn_reflns_limit_k_max     32
_diffrn_reflns_limit_l_min     -8
_diffrn_reflns_limit_l_max     10
_reflns_number_total     4609
_reflns_number_gt     2355
_reflns_threshold_expression     'I > 2\s(I)'
_refine_ls_structure_factor_coef     Fsqd
_refine_ls_matrix_type     full
_refine_ls_R_factor_all     0.1304
_refine_ls_R_factor_gt     0.0593
_refine_ls_wR_factor_ref     0.1828
_refine_ls_goodness_of_fit_ref     1.022
_refine_ls_restrained_S_all     1.022
_refine_ls_number_reflns     4609
_refine_ls_number_parameters     218
_refine_ls_number_restraints     0
_refine_ls_hydrogen_treatment     constr
_refine_ls_weighting_scheme     calc
_refine_ls_weighting_details
              'w=1/[\s^2^(Fo^2^)+(0.0927P)^2^+0.2455P] where P=(Fo^2^+2Fc^2^)/3'
_atom_sites_solution_hydrogens     geom
_refine_ls_shift/su_max     0
_refine_ls_shift/su_mean     0
_refine_diff_density_max     0.676
_refine_diff_density_min     -0.84
_refine_ls_extinction_method
;
SHELXL2018/3 (Sheldrick 2015b)
;
_refine_ls_extinction_coef     0.0181(17)
loop_
    _atom_type_symbol
    _atom_type_description
    _atom_type_scat_dispersion_real
    _atom_type_scat_dispersion_imag
    _atom_type_scat_source
    C C 0.0033 0.0016 'International Tables Vol C Tables 4.2.6.8 and 6.1.1.4'
    H H 0 0 'International Tables Vol C Tables 4.2.6.8 and 6.1.1.4'
    N N 0.0061 0.0033 'International Tables Vol C Tables 4.2.6.8 and 6.1.1.4'
    O O 0.0106 0.006 'International Tables Vol C Tables 4.2.6.8 and 6.1.1.4'
    Br Br -0.2901 2.4595 'International Tables Vol C Tables 4.2.6.8 and 6.1.1.4'
_computing_data_collection
;
APEX2 (Bruker, 2004)
;
_computing_cell_refinement
;
SAINT (Bruker, 2004)
;
_computing_data_reduction
;
SAINT (Bruker, 2004)
;
_computing_structure_solution
;
SHELXT (Sheldrick, 2015a)
;
_computing_structure_refinement
;
SHELXL2017 (Sheldrick, 2015b)
;
_computing_molecular_graphics
;
ORTEP-3 for Windows (Farrugia, 2012)
;
_computing_publication_material
;
WinGX (Farrugia, 2012), PLATON (Spek, 2020), Mercury (Macrae
et al., 2020) and publCIF
(Westrip, 2010)
;
loop_
    _atom_site_type_symbol
    _atom_site_label
    _atom_site_fract_x
    _atom_site_fract_y
    _atom_site_fract_z
    _atom_site_U_iso_or_equiv
    _atom_site_adp_type
    _atom_site_calc_flag
    _atom_site_occupancy
    _atom_site_disorder_assembly
    _atom_site_disorder_group
    N N1 1.0463(4) 0.32338(12) 0.2075(4) 0.0513(8) Uani d 1 . .
    H H10 1.083534 0.351431 0.150589 0.077 Uiso calc 1 . .
    H H9 1.063697 0.329131 0.323465 0.077 Uiso calc 1 . .
    H H11 1.082988 0.290327 0.180092 0.077 Uiso calc 1 . .
    N N2 0.8383(4) 0.52952(13) 0.2737(5) 0.0571(9) Uani d 1 . .
    H H14 0.798745 0.556374 0.202137 0.086 Uiso calc 1 . .
    H H13 0.880154 0.545557 0.371772 0.086 Uiso calc 1 . .
    H H12 0.900523 0.510739 0.219564 0.086 Uiso calc 1 . .
    N N3 0.0880(3) 0.32409(14) 0.6621(5) 0.0481(8) Uani d 1 . .
    N N4 0.1286(3) 0.46630(13) 0.1594(5) 0.0531(9) Uani d 1 . .
    O O2 0.1085(4) 0.28155(12) 0.5705(5) 0.0762(10) Uani d 1 . .
    O O3 0.0604(4) 0.36877(12) 0.5772(5) 0.0891(12) Uani d 1 . .
    O O4 0.1736(3) 0.42637(11) 0.0733(4) 0.0613(8) Uani d 1 . .
    O O5 0.0995(5) 0.32142(18) 0.8212(5) 0.0941(12) Uani d 1 . .
    O O6 0.0681(3) 0.45499(12) 0.2920(4) 0.0656(8) Uani d 1 . .
    O O1 0.1429(4) 0.51579(11) 0.1125(5) 0.0766(10) Uani d 1 . .
    C C1 0.6768(5) 0.28047(18) 0.1770(6) 0.0632(12) Uani d 1 . .
    H H1 0.622297 0.253605 0.225586 0.076 Uiso calc 1 . .
    C C2 0.6166(5) 0.31894(18) 0.0536(5) 0.0549(11) Uani d 1 . .
    C C3 0.6968(5) 0.35869(17) -0.0173(6) 0.0611(12) Uani d 1 . .
    H H2 0.655897 0.384689 -0.099684 0.073 Uiso calc 1 . .
    C C4 0.8371(5) 0.36032(15) 0.0328(5) 0.0539(11) Uani d 1 . .
    H H3 0.891543 0.387124 -0.016287 0.065 Uiso calc 1 . .
    C C5 0.8970(4) 0.32216(14) 0.1558(5) 0.0449(9) Uani d 1 . .
    C C6 0.8179(5) 0.28202(17) 0.2278(6) 0.0576(11) Uani d 1 . .
    H H4 0.859217 0.256095 0.310167 0.069 Uiso calc 1 . .
    C C7 0.7319(4) 0.48981(15) 0.3193(5) 0.0466(9) Uani d 1 . .
    C C8 0.5964(5) 0.49725(19) 0.2493(6) 0.0638(12) Uani d 1 . .
    H H5 0.571499 0.527478 0.173184 0.077 Uiso calc 1 . .
    C C9 0.4971(5) 0.4596(2) 0.2925(7) 0.0779(14) Uani d 1 . .
    H H6 0.40465 0.463954 0.245794 0.094 Uiso calc 1 . .
    C C10 0.5363(5) 0.4159(2) 0.4046(6) 0.0640(12) Uani d 1 . .
    C C11 0.6718(5) 0.40804(19) 0.4725(6) 0.0607(11) Uani d 1 . .
    H H7 0.696645 0.377689 0.548105 0.073 Uiso calc 1 . .
    C C12 0.7710(4) 0.44517(19) 0.4285(5) 0.0562(11) Uani d 1 . .
    H H8 0.863752 0.439985 0.472598 0.067 Uiso calc 1 . .
    Br Br1 0.42315(6) 0.31590(3) -0.02005(7) 0.0826(3) Uani d 1 . .
    Br Br2 0.40126(7) 0.36433(3) 0.47100(8) 0.1017(3) Uani d 1 . .
loop_
    _atom_site_aniso_label
    _atom_site_aniso_U_11
    _atom_site_aniso_U_22
    _atom_site_aniso_U_33
    _atom_site_aniso_U_12
    _atom_site_aniso_U_13
    _atom_site_aniso_U_23
    N1 0.070(2) 0.0398(16) 0.0435(19) -0.0049(16) 0.0034(17) -0.0031(14)
    N2 0.056(2) 0.0473(19) 0.065(2) 0.0020(16) -0.0038(17) -0.0121(17)
    N3 0.0476(19) 0.0412(18) 0.054(2) -0.0059(14) 0.0019(16) 0.0022(17)
    N4 0.0414(19) 0.0379(18) 0.075(3) -0.0029(15) -0.0123(17) 0.0051(18)
    O2 0.113(3) 0.0430(17) 0.072(2) -0.0017(16) 0.010(2) -0.0044(15)
    O3 0.119(3) 0.0353(16) 0.103(3) 0.0007(17) -0.026(2) 0.0073(17)
    O4 0.0609(19) 0.0433(15) 0.079(2) 0.0103(14) 0.0043(15) -0.0019(14)
    O5 0.095(3) 0.140(3) 0.047(2) 0.007(2) 0.0077(19) -0.007(2)
    O6 0.067(2) 0.0597(18) 0.072(2) -0.0003(15) 0.0160(17) 0.0087(16)
    O1 0.097(3) 0.0328(15) 0.099(3) -0.0081(15) 0.007(2) 0.0106(16)
    C1 0.068(3) 0.065(3) 0.058(3) -0.006(2) 0.012(2) 0.015(2)
    C2 0.063(3) 0.060(3) 0.042(2) 0.008(2) 0.0049(19) -0.007(2)
    C3 0.084(4) 0.051(2) 0.048(3) 0.013(2) 0.006(2) 0.010(2)
    C4 0.073(3) 0.036(2) 0.053(3) -0.0020(19) 0.007(2) 0.0068(18)
    C5 0.062(3) 0.0344(18) 0.038(2) 0.0014(17) 0.0056(18) -0.0034(16)
    C6 0.070(3) 0.052(2) 0.050(2) -0.002(2) 0.004(2) 0.0139(19)
    C7 0.047(2) 0.047(2) 0.044(2) 0.0037(18) 0.0029(17) -0.0105(18)
    C8 0.054(3) 0.070(3) 0.066(3) 0.013(2) 0.002(2) 0.007(2)
    C9 0.042(3) 0.118(4) 0.071(3) 0.004(3) -0.005(2) 0.013(3)
    C10 0.060(3) 0.078(3) 0.056(3) -0.013(2) 0.014(2) -0.007(2)
    C11 0.063(3) 0.066(3) 0.054(3) -0.002(2) 0.008(2) 0.007(2)
    C12 0.048(2) 0.065(3) 0.053(3) 0.009(2) -0.005(2) -0.001(2)
    Br1 0.0635(4) 0.1164(5) 0.0676(4) 0.0127(3) 0.0060(3) -0.0013(3)
    Br2 0.0876(5) 0.1390(6) 0.0825(5) -0.0422(4) 0.0262(3) 0.0036(3)
_geom_special_details
;
 All esds (except the esd in the dihedral angle between two l.s. planes)
 are estimated using the full covariance matrix.  The cell esds are taken
 into account individually in the estimation of esds in distances, angles
 and torsion angles; correlations between esds in cell parameters are only
 used when they are defined by crystal symmetry.  An approximate (isotropic)
 treatment of cell esds is used for estimating esds involving l.s. planes.
;
loop_
    _geom_bond_atom_site_label_1
    _geom_bond_atom_site_label_2
    _geom_bond_site_symmetry_2
    _geom_bond_distance
    _geom_bond_publ_flag
    N1 C5 . 1.456(5) ?
    N1 H10 . 0.89 ?
    N1 H9 . 0.89 ?
    N1 H11 . 0.89 ?
    N2 C7 . 1.465(5) ?
    N2 H14 . 0.89 ?
    N2 H13 . 0.89 ?
    N2 H12 . 0.89 ?
    N3 O5 . 1.207(5) ?
    N3 O3 . 1.245(4) ?
    N3 O2 . 1.249(4) ?
    N4 O1 . 1.229(4) ?
    N4 O4 . 1.254(4) ?
    N4 O6 . 1.258(4) ?
    C1 C6 . 1.378(7) ?
    C1 C2 . 1.382(6) ?
    C1 H1 . 0.93 ?
    C2 C3 . 1.369(6) ?
    C2 Br1 . 1.895(5) ?
    C3 C4 . 1.369(6) ?
    C3 H2 . 0.93 ?
    C4 C5 . 1.375(5) ?
    C4 H3 . 0.93 ?
    C5 C6 . 1.373(6) ?
    C6 H4 . 0.93 ?
    C7 C12 . 1.364(6) ?
    C7 C8 . 1.370(6) ?
    C8 C9 . 1.379(7) ?
    C8 H5 . 0.93 ?
    C9 C10 . 1.360(7) ?
    C9 H6 . 0.93 ?
    C10 C11 . 1.366(6) ?
    C10 Br2 . 1.900(4) ?
    C11 C12 . 1.372(6) ?
    C11 H7 . 0.93 ?
    C12 H8 . 0.93 ?
loop_
    _geom_angle_atom_site_label_1
    _geom_angle_atom_site_label_2
    _geom_angle_atom_site_label_3
    _geom_angle_site_symmetry_1
    _geom_angle_site_symmetry_3
    _geom_angle
    _geom_angle_publ_flag
    C5 N1 H10 . . 109.5 ?
    C5 N1 H9 . . 109.5 ?
    H10 N1 H9 . . 109.5 ?
    C5 N1 H11 . . 109.5 ?
    H10 N1 H11 . . 109.5 ?
    H9 N1 H11 . . 109.5 ?
    C7 N2 H14 . . 109.5 ?
    C7 N2 H13 . . 109.5 ?
    H14 N2 H13 . . 109.5 ?
    C7 N2 H12 . . 109.5 ?
    H14 N2 H12 . . 109.5 ?
    H13 N2 H12 . . 109.5 ?
    O5 N3 O3 . . 123.7(4) ?
    O5 N3 O2 . . 121.3(4) ?
    O3 N3 O2 . . 115.0(4) ?
    O1 N4 O4 . . 119.8(4) ?
    O1 N4 O6 . . 120.9(4) ?
    O4 N4 O6 . . 119.3(3) ?
    C6 C1 C2 . . 119.8(4) ?
    C6 C1 H1 . . 120.1 ?
    C2 C1 H1 . . 120.1 ?
    C3 C2 C1 . . 120.1(5) ?
    C3 C2 Br1 . . 120.0(3) ?
    C1 C2 Br1 . . 119.9(4) ?
    C2 C3 C4 . . 120.3(4) ?
    C2 C3 H2 . . 119.9 ?
    C4 C3 H2 . . 119.9 ?
    C3 C4 C5 . . 119.7(4) ?
    C3 C4 H3 . . 120.2 ?
    C5 C4 H3 . . 120.2 ?
    C6 C5 C4 . . 120.7(4) ?
    C6 C5 N1 . . 119.5(3) ?
    C4 C5 N1 . . 119.8(4) ?
    C5 C6 C1 . . 119.4(4) ?
    C5 C6 H4 . . 120.3 ?
    C1 C6 H4 . . 120.3 ?
    C12 C7 C8 . . 121.2(4) ?
    C12 C7 N2 . . 118.9(4) ?
    C8 C7 N2 . . 119.9(4) ?
    C7 C8 C9 . . 119.5(4) ?
    C7 C8 H5 . . 120.3 ?
    C9 C8 H5 . . 120.3 ?
    C10 C9 C8 . . 119.0(4) ?
    C10 C9 H6 . . 120.5 ?
    C8 C9 H6 . . 120.5 ?
    C9 C10 C11 . . 121.5(4) ?
    C9 C10 Br2 . . 120.0(4) ?
    C11 C10 Br2 . . 118.5(4) ?
    C10 C11 C12 . . 119.6(4) ?
    C10 C11 H7 . . 120.2 ?
    C12 C11 H7 . . 120.2 ?
    C7 C12 C11 . . 119.2(4) ?
    C7 C12 H8 . . 120.4 ?
    C11 C12 H8 . . 120.4 ?
loop_
    _geom_torsion_atom_site_label_1
    _geom_torsion_atom_site_label_2
    _geom_torsion_atom_site_label_3
    _geom_torsion_atom_site_label_4
    _geom_torsion_site_symmetry_1
    _geom_torsion_site_symmetry_2
    _geom_torsion_site_symmetry_3
    _geom_torsion_site_symmetry_4
    _geom_torsion
    _geom_torsion_publ_flag
    C6 C1 C2 C3 . . . . -0.4(7) ?
    C6 C1 C2 Br1 . . . . 178.7(3) ?
    C1 C2 C3 C4 . . . . 0.4(6) ?
    Br1 C2 C3 C4 . . . . -178.7(3) ?
    C2 C3 C4 C5 . . . . -0.6(6) ?
    C3 C4 C5 C6 . . . . 0.7(6) ?
    C3 C4 C5 N1 . . . . 179.2(3) ?
    C4 C5 C6 C1 . . . . -0.6(6) ?
    N1 C5 C6 C1 . . . . -179.2(4) ?
    C2 C1 C6 C5 . . . . 0.4(7) ?
    C12 C7 C8 C9 . . . . 1.2(7) ?
    N2 C7 C8 C9 . . . . 179.8(4) ?
    C7 C8 C9 C10 . . . . 0.2(7) ?
    C8 C9 C10 C11 . . . . -1.1(8) ?
    C8 C9 C10 Br2 . . . . 178.5(4) ?
    C9 C10 C11 C12 . . . . 0.6(7) ?
    Br2 C10 C11 C12 . . . . -179.1(3) ?
    C8 C7 C12 C11 . . . . -1.8(6) ?
    N2 C7 C12 C11 . . . . 179.6(4) ?
    C10 C11 C12 C7 . . . . 0.9(6) ?
loop_
    _geom_hbond_atom_site_label_D
    _geom_hbond_atom_site_label_H
    _geom_hbond_atom_site_label_A
    _geom_hbond_site_symmetry_A
    _geom_hbond_distance_DH
    _geom_hbond_distance_HA
    _geom_hbond_distance_DA
    _geom_hbond_angle_DHA
    N1 H9 O2 1_655 0.89 2.19 2.930(5) 140
    N1 H9 O3 1_655 0.89 2.15 3.002(5) 160
    N1 H10 O4 1_655 0.89 2.08 2.957(4) 167
    N1 H11 O2 4_654 0.89 1.91 2.773(4) 162
    N2 H12 O1 1_655 0.89 2.59 3.356(6) 145
    N2 H12 O6 1_655 0.89 2.11 2.827(5) 137
    N2 H12 O1 3_665 0.89 2.59 3.158(5) 122
    N2 H13 O3 3_666 0.89 2.12 2.774(5) 130
    N2 H13 O6 3_666 0.89 2.55 3.345(5) 149
    N2 H14 O4 3_665 0.89 2.19 2.831(5) 129
    C4 H3 O1 3_665 0.93 2.41 3.129(5) 134
    C12 H8 O3 1_655 0.93 2.59 3.410(5) 147
    C12 H8 O6 1_655 0.93 2.58 3.1943(3) 124
_iucr_refine_instructions_details
;
TITL SPLS P2(1)/c
    shelx.res
    created by SHELXL-2018/3 at 22:00:06 on 14-Feb-2020
CELL  0.71073   9.7123  23.4964   7.6264   90.000   97.052   90.000
ZERR     4.00   0.0008   0.0019   0.0006    0.000    0.004    0.000
LATT   1
SYMM  - X, 1/2 + Y, 1/2 - Z
SFAC  C    H    N    O    BR
UNIT  48 56 16 24 8
MERG   2
EQIV $1 x+1, y, z
HTAB N1 O4_$1
EQIV $2 x+1, y, z-1
HTAB N1 O5_$2
HTAB N1 N3_$1
HTAB N1 O2_$1
HTAB N1 O3_$1
EQIV $3 x+1, -y+1/2, z-1/2
HTAB N1 N3_$3
HTAB N1 O2_$3
EQIV $4 -x+1, -y+1, -z
HTAB N2 O4_$4
EQIV $5 -x+1, -y+1, -z+1
HTAB N2 O3_$5
HTAB N2 O6_$5
HTAB N2 N4_$1
HTAB N2 O6_$1
HTAB N2 O1_$1
HTAB N2 O1_$4
HTAB C4 O1_$4
HTAB C9 N4
HTAB C9 O4
HTAB C12 O3_$1
HTAB C12 O6_$1
FMAP   2
PLAN    5
ACTA
HTAB    2.00000
BOND
BOND   $H
CONF
LIST   4
L.S.  25
TEMP    23.00
WGHT    0.092700    0.245500
EXTI    0.018119
FVAR       0.44734
N1    3    1.046309    0.323380    0.207512    11.00000    0.06962    0.03980 =
         0.04350   -0.00309    0.00338   -0.00487
AFIX  33
H10   2    1.083534    0.351431    0.150589    11.00000   -1.50000
H9    2    1.063697    0.329131    0.323465    11.00000   -1.50000
H11   2    1.082988    0.290327    0.180092    11.00000   -1.50000
AFIX   0
N2    3    0.838268    0.529517    0.273714    11.00000    0.05627    0.04725 =
         0.06507   -0.01212   -0.00378    0.00202
AFIX  33
H14   2    0.798745    0.556374    0.202137    11.00000   -1.50000
H13   2    0.880154    0.545557    0.371772    11.00000   -1.50000
H12   2    0.900523    0.510739    0.219564    11.00000   -1.50000
AFIX   0
N3    3    0.087984    0.324092    0.662066    11.00000    0.04763    0.04122 =
         0.05441    0.00221    0.00191   -0.00587
N4    3    0.128558    0.466303    0.159368    11.00000    0.04145    0.03795 =
         0.07517    0.00508   -0.01231   -0.00285
O2    4    0.108535    0.281554    0.570468    11.00000    0.11339    0.04302 =
         0.07188   -0.00443    0.00959   -0.00174
O3    4    0.060439    0.368775    0.577205    11.00000    0.11947    0.03530 =
         0.10281    0.00731   -0.02573    0.00069
O4    4    0.173585    0.426369    0.073333    11.00000    0.06092    0.04333 =
         0.07852   -0.00193    0.00426    0.01030
O5    4    0.099512    0.321419    0.821210    11.00000    0.09518    0.14006 =
         0.04666   -0.00688    0.00772    0.00666
O6    4    0.068141    0.454990    0.291951    11.00000    0.06671    0.05969 =
         0.07227    0.00869    0.01597   -0.00033
O1    4    0.142854    0.515790    0.112465    11.00000    0.09702    0.03275 =
         0.09879    0.01060    0.00684   -0.00806
MOLE    1
C1    1    0.676841    0.280473    0.176962    11.00000    0.06849    0.06465 =
         0.05760    0.01540    0.01239   -0.00643
AFIX  43
H1    2    0.622297    0.253605    0.225586    11.00000   -1.20000
AFIX   0
C2    1    0.616605    0.318936    0.053569    11.00000    0.06282    0.05968 =
         0.04193   -0.00663    0.00490    0.00814
C3    1    0.696828    0.358691   -0.017267    11.00000    0.08355    0.05063 =
         0.04842    0.00954    0.00587    0.01319
AFIX  43
H2    2    0.655897    0.384689   -0.099684    11.00000   -1.20000
AFIX   0
C4    1    0.837081    0.360321    0.032761    11.00000    0.07260    0.03646 =
         0.05261    0.00677    0.00723   -0.00203
AFIX  43
H3    2    0.891543    0.387124   -0.016287    11.00000   -1.20000
AFIX   0
C5    1    0.896999    0.322158    0.155813    11.00000    0.06210    0.03436 =
         0.03819   -0.00343    0.00562    0.00141
C6    1    0.817922    0.282025    0.227786    11.00000    0.06989    0.05173 =
         0.05036    0.01387    0.00396   -0.00219
AFIX  43
H4    2    0.859217    0.256095    0.310167    11.00000   -1.20000
AFIX   0
C7    1    0.731901    0.489812    0.319257    11.00000    0.04746    0.04740 =
         0.04434   -0.01054    0.00288    0.00371
C8    1    0.596359    0.497254    0.249266    11.00000    0.05383    0.07024 =
         0.06606    0.00701    0.00200    0.01250
AFIX  43
H5    2    0.571499    0.527478    0.173184    11.00000   -1.20000
AFIX   0
C9    1    0.497074    0.459567    0.292535    11.00000    0.04227    0.11768 =
         0.07092    0.01283   -0.00483    0.00432
AFIX  43
H6    2    0.404650    0.463954    0.245794    11.00000   -1.20000
AFIX   0
C10   1    0.536336    0.415890    0.404574    11.00000    0.06045    0.07777 =
         0.05554   -0.00717    0.01424   -0.01330
C11   1    0.671819    0.408035    0.472494    11.00000    0.06294    0.06581 =
         0.05373    0.00748    0.00824   -0.00181
AFIX  43
H7    2    0.696645    0.377689    0.548105    11.00000   -1.20000
AFIX   0
C12   1    0.771010    0.445172    0.428503    11.00000    0.04761    0.06533 =
         0.05299   -0.00107   -0.00496    0.00923
AFIX  43
H8    2    0.863752    0.439985    0.472598    11.00000   -1.20000
AFIX   0
BR1   5    0.423145    0.315898   -0.020046    11.00000    0.06351    0.11635 =
         0.06758   -0.00135    0.00601    0.01272
BR2   5    0.401265    0.364326    0.470999    11.00000    0.08759    0.13903 =
         0.08247    0.00356    0.02623   -0.04223
HKLF 4
REM  SPLS P2(1)/c
REM wR2 = 0.1828, GooF = S = 1.022, Restrained GooF = 1.022 for all data
REM R1 = 0.0593 for 2355 Fo > 4sig(Fo) and 0.1304 for all 4609 data
REM 218 parameters refined using 0 restraints
END
WGHT      0.0927      0.2455
REM Instructions for potential hydrogen bonds
HTAB N1 O4_$1
HTAB N1 O5_$2
HTAB N1 N3_$1
HTAB N1 O2_$1
HTAB N1 O3_$1
HTAB N1 N3_$3
HTAB N1 O2_$3
HTAB N2 O4_$4
HTAB N2 O3_$5
HTAB N2 O6_$5
HTAB N2 N4_$1
HTAB N2 O6_$1
HTAB N2 O1_$1
HTAB N2 O1_$4
HTAB C4 O1_$4
HTAB C9 N4
HTAB C9 O4
HTAB C12 O3_$1
HTAB C12 O6_$1
REM Highest difference peak  0.676,  deepest hole -0.840,  1-sigma level  0.121
Q1    1   0.4093  0.3675  0.5806  11.00000  0.05    0.68
Q2    1   0.4380  0.3337  0.4424  11.00000  0.05    0.61
Q3    1   0.0493  0.3787  0.6959  11.00000  0.05    0.52
Q4    1   0.4216  0.3034  0.0767  11.00000  0.05    0.49
Q5    1   0.8372  0.5626  0.3252  11.00000  0.05    0.44
;
